# Supplementary material for: Identifying Patients with Atrioventricular Septal Defect in Down Syndrome Populations by Using Self-Normalizing Neural Networks and Feature Selection
Source: Genes (Basel). 2018 Apr 12;9(4):208. doi: 10.3390/genes9040208 (PMC5924550; doi:10.3390/genes9040208)
Supplement: Supplementary file 1 [file genes-09-00208-s001.zip]

Archive with 3 entries (3 files):
- Suppl_S1.pdf
- Suppl_S2.pdf
- Suppl_S3.pdf
